# Supplementary material for: Alternative splicing of OsLG3b controls grain length and yield in japonica rice
Source: Plant Biotechnol J. 2018 Mar 24;16(9):1667–78. doi: 10.1111/pbi.12903 (PMC6097128; doi:10.1111/pbi.12903)
Supplement: Supplementary file 2 — Table S4 Primers used for the genotyping of a near‐isogenic line for the qGL3‐2 locus. [file PBI-16-1667-s004.xlsx]

## Sheet: Table S4
Primers used for the genotyping of a near-isogenic line for the qGL3-2 locus
Primers	Chromosome	Forward sequence (5'-3')	Reverse sequence (5'-3')
RM5423	1	TCCCACTTGCAGACGTAGGTAGG	CACTGATCTGATGCAACTGTTTGG
RM5302	1	TATGGGTGACACATTGGGAC	TTGTGACGTTTGAGAGCTGG
RM3453	1	CATGTACCCTTGTTGGGGTC	TTTCGGCATGAGAGTCTGTG
RM5443	1	CTCATTGGCACATCTACATACAGG	TCCAACTAAGCAGAAGAACTAGGG
RM3234	1	AGGTTCTTGGGTGGAAGCGAAGG	GACGATGGGTCAACCTCCATCC
RM3627	1	CTATGCCTCCGCCTCTATCTCC	CTCTCTGGACCTACCCGTCATCC
RM1321	1	ATCTTTCTGATGGCACCTTAGC	AGAAAGGTGTTGACTCGAATGC
RM1232	1	TCACTGGCTGTCTCTGTGGAGTGG	CGCTTTGCTTCCCTCCTCTGC
RM3188	2	TTGCTGCTCAAGTGGTGAGAAGG	TCGATGGGTGAGCCTTTCTTGC
RM5345	2	CAGATACCCTCGCAAAAAGG	CGGACCCCAAAGAAAGAAAG
RM6378	2	CTGATCATCTCATGCCTCCTACG	TCCATCTCCCAATATGACCAACC
RM5651	2	AAGAGAACATTTGGAATCCT	TAACCTGTGCCTTGTTTG
RM6318	2	AAGTGCCTCGAATTACACATCTCC	GCTGCTTCTGTCCAGTGAGACC
RM1367	2	CGCTGCTACTCCTAGCTGCTACC	CATGCATGTGTGTACGTAGGATCG
RM8248	2	TGTGCCTGTCACTCAAGC	CAACGTTTAACCGTCCATC
RM5378	2	GCTGCGTTCTACTACTAGCCTACCC	GCGCTCAATTAGAGTTGAGTTTGG
RM406	2	GTGTGCTCCTTGGGAAGAAAGG	GGGAGAAAGGTGGACATGTAAGC
RM3850	2	GCCTCGAGAAAGAAGCATGTCC	AAGCGACCTGTACCTCAACTTCG
RM5178	3	CGTGGTACCAATTGTGTAGT	GTTTATAAAGCTAGCCGGAC
RM3864	3	TTCCTTCCGCCGGAGTCAACC	AGAACCGCAAGACGAAATCACAGC
RM1284	3	CCTCCTTCGTAAGGGAACATATCC	TCAATTGCACCTCTCCTTGAAGC
RM6929	3	TTCTTTCGAGGGTACGTAGAGG	CTAGCTAGCCAGTAGCTGATCG
RM1319	3	TCTTCTGTGCTTTGCAGACTTGC	CTCGCCAGTTAGCCCTTAAATCC
RM3684	3	CGACGCAACCTATACTTGACAAAGG	GGTGTCCCAGCAAGTATTTCACC
RM1221	3	GTGGGCAGATTATGGTACGATGC	AAGCATGTCCCTGCAACTTTAGG
RM3392	3	AGCAACCAACCCAGTAGTTAGCC	GCTCATTTGCATGCTGTGTTAGC
RM5477	3	GCACGCATTGTTCGTGATAGG	GAACCGAACGCAAAGCTAATACC
RM5944	3	AAGGGCCAATCCATCCTCACC	CTGCCTCCTCGCCTTTATTCTGC
RM5749	4	GCTCGTTTCTCTCGATCACTCG	GCAAGGTTGGATCAGTCATTTCG
RM3643	4	GCTAAGCTAATCTGACCGGATCTACG	GATGGGCCGATTAACAAATTCC
RM1155	4	GACAGGGAGTGTGGCAACTATGC	GATCACAGACAATCATGGGTTGG
RM5424	4	TAAAGGTGTCCGACAAGAACACG	GATCGATCTGGAGGATTGAAAGG
RM2439	4	TCGTCAACACCAACCTAATACCG	TCCGCGAGTGTTGTAACTTTAACC
RM3814	4	GCGTCTTTCGTCTCTGTGTG	GTCCATCATCCCTATGGTCG
RM5611	4	GGAAGACACATCTTACACCGTTCC	CAGCCACTCTGATCTCGTGTCC
RM3843	4	CCAGATCATCCAGGCATAACATCACC	CGGCGCTGGTAAACTCCATTCC
RM8217	4	TTGCCAGATGGAGGTTCTAATGC	TTATCAACATGAGACTGCGGAGTAGG
RM5506	4	ACAGCAACATCCTTCAGCTTGG	CCGGCTAATTAACCAGCTTCTCC
RM1113	4	GTTCTTGGGTTGGTGAGCTTCC	TAGGGCGCATGTGTATTTCTTCC
RM1272	4	CAGCAACAATGCTCCCTCTCC	CAGTTGCAGCATGATGTCTATGG
RM5361	5	TGTGTACCTCTTTGCTCAAGTGC	AGATGCAGATGATAGCCCAAGG
RM7029	5	CTTGATCAGTTAAAGAGCCAGTCTGC	TTCAAGGCAGACAACAACATGG
RM3838	5	GTTGGTAGTGTCTTTGTGCAAGC	GCAACACCTCTTTCAATCTTCC
RM3476	5	TGATAGTTGACAATGCAGGAGAGG	TCGATCCGGAAGTTATTTCTGC
RM3809	5	AAATATCTATCGGCCTCTCCAAGC	GGAGGAATCGAACCAGAGAAGC
RM7653	5	CCACTGAATTCCAGCTCTTTGACC	GCCTGGTGTTCTTGCTGTTGC
RM3170	5	GCAGTGTCATTCTCATGAAACCTACC	CAGACTCCAAAGCACCCATAACC
RM1369	6	CATCGATTAGCTTACATGGCAACG	ACTAGTGCGACCGTCTTCAATGG
RM190	6	GCTACAAATAGCCACCCACACC	CAACACAAGCAGAGAAGTGAAGC
RM3370	6	GTGTCTTAGAGCATATAACG	AAATCTTGAAAAATTCTTCT
RM1161	6	CTTTGCAAACTTGCCATCCAATCC	GATGGGCAAGGAGGCTGGTAGC
RM6446	6	ACCTTGGTGACGGCGAAGACG	CCCACCACACGCACACAGTTAGC
RM1031	6	GTGAAGGCACACCAACCG	GACGAGGATCGAATTCGAAG
RM3509	6	CATCCTCAAGGATCGTAGAATTGC	GAGTAGGTGCACGGGTTGAGG
RM3325	7	GGAGAAAGGAAGAGAGTGCATTGG	TTCCAAACACCCAGAGACAAAGC
RM3826	7	AGTCTCCGCAACACAGAGTCAGC	TGAAGAGAAGTGCGTGATTCTTCC
RM5508	7	TCTTCTCCATCCAGAGACAATCC	ATGCCGTCTCGCACACTAGC
RM3394	7	GAGAGGGAAGGAGTTTCTTAGC	TAGTTTACACGTACCCATGTGC
RM3670	7	CGCAGATCAAGAAGCAGGACACC	CGATCTGGAGTCGCGTCAAACC
RM6852	7	GGCGAGAGTTCATATGGTGATGC	AGCAGCATTCACTTTCCTTCTCC
RM6885	7	ACACCTTCGGGATCTTACATAGC	CCTCTAGGATACTATGTGGTGACG
RM1308	8	ATGGAACCGTTCTTCATACA	GTGACCAGTGGTGCTCTTTA
RM264	8	gttgcgtcctactgctacttc	gatccgtgtcgatgattagc
RM308	8	ggctgcacacgcacactata	ttacgcatatggtgagtaggc
RM3452	8	TGGACTTGGTCTCTCCAAACTCC	CAGTATGTGTTGGTGGGTCAAGC
RM5485	8	ATGATTGCATCTGCATCACTGC	ATACCTGTTTCCAATGCGTAGCC
RM5493	8	GCGGTAACAAACCAACCAACC	AAAGCAGGACACAGTCACACAGG
RM5891	8	CAATGTAGGATCTGTTCGGATTGG	GCAGATGTGGATAATGGATGTGG
RM6925	8	GAATGAGAGGACGCTTGAAGAGG	GCATTCAGTCCCAGCTTGTATCG
RM3702	8	CCAGCACCATCTGAAATAGAAGC	CCATTGATTAGGACGGTCAAAGG
RM7556	8	ACAAAGTCCACAGGCCCAGTAGC	GACTGACAGTGAGAGAGTCGTCTGC
RM5353	8	GTCGCTGGATGCAGCAAACTGG	GCCGAAGCGTTGCTCTCTACTCC
RM160	9	CCCAAATCAGGAAAGTTTCTCAGC	AGTCATCCTTGGCTACCAGATGC
RM1189	9	ATTTAACCGCGTTTGGTGCAATGG	GCGGGCAACCGGAGATTATGG
RM3769	9	CTGAAATCTGTGAAAGCCTGAACG	GCTGGTGACAAACTGCATCTTCC
RM7492	10	CAAGGATTTGAGGGAACATGG	TTTAGAGATGGTTGCCAAGAGC
RM3590	10	GTCTTGCTGCACCCTCTTTC	CACCACTGCACACAATCCAC
RM5689	10	TTAAGTCCTGTAGTAGGTCACACC	CGATGAGTCAGATTGAAGTAGC
RM3229	10	CTTGCAACTTGCAACGTCC	GCATAGCAAGAGGCCAAGAG
RM228	10	TCTAACTCTGGCCATTAGTCCTTGG	AAGTAGACGAGGACGACGACAGG
RM2125	10	CACACTGGTGCACAGTAGGATGG	TCCACACTATACACCACACCAACG
RM3451	10	TCGGAGTAATTAAGCAGCAGACG	ACAATTCTCCCATCTCCATCACC
RM5352	10	CATGAAGAGGAGATCAATGTAGCC	CTAAACATGGTGCAAGTGATGG
RM5756	10	AACTCTGTCCATGCATGCTACTCC	TTGCAGACCGATGAACTGATACG
RM6144	10	AAGCCCACGAATTCGGATCAGC	GGGAGTAGCAGGATCCCGAAGG
RM6370	10	TTGACAAGCCACACACACAG	GTCCTCCCTTGGTTCTTTCC
RM3625	11	TGCAATTTCATCCACCCATCTCG	ACGAGTGCACGCTGTCATTGG
RM6091	11	GCGGACACACCAGAGAATAAGC	GTGCTGTCCTGTCCTTGAATCC
RM6688	11	GTGCCGTTTAATACGTAGAC	AAGGAAACTTTTTTTTGCTC
RM6293	11	CTGCGATCGATGCAATAACC	ATCAAATCCATCGCGAATCC
RM1812	11	CCTACCTCCAGTGAGAGCTAACC	ACGTGCATTTGTGTGGTTTAGG
RM3668	11	AACCTCCAGCTCATGGCTACG	GAGGAGGCAGGAGGGAATCG
RM5704	11	TTGATCACCTACACGTACACATGC	AAGGTCCTTTGAGCATTCAGTCG
RM6690	11	TTCCTCGGCTCTACATATACTCC	CTTACCACTATGCAGGTAAGAGG
RM3455	12	TGAATCCACACTCGCAGATCG	AAATCAGCTCGGAGGGAACAGC
RM5479	12	CTCACCATAGCAATCTCCTGTGC	ACTTCGTTCACTTGCATCATGG
RM3739	12	CTAAGATCCAACGGGTTCTGTGC	TTGTGTGCACTTCGTCTTCAACC
RM1227	12	CATCGACATGTGGACCACTCC	GCCTGAGACAAGTCCATGGTAGC
RM1300	12	TTGCTACTACCACAACAGGGTTCC	GCAGCCACAGCTTTGAATAGAGC
RM2197	12	AGCATGAAAGTAGCGGCAGACC	GCTTCTTCTCGTGTGTCATTTGG
RM2972	12	AGGGACAATCCAAACTGATAGAGG	CGCTAGAAATTAGTCACGGTCTCG
RM3226	12	GCTCTCGTGAAAGACCTACATCATGC	AGCTGCTTGGCGAAAGTTCTGG
RM5313	12	TCTTCTACTCCTCGTCTTCGTTCG	CATGCAGAGCAGAGACTTCTTGG
RM6306	12	GTATTGGTCACCGGTCTAAGTCG	ATTATTGGCCCTAGGTCAACACC
