# Supplementary material for: Alternative splicing of OsLG3b controls grain length and yield in japonica rice
Source: Plant Biotechnol J. 2018 Mar 24;16(9):1667–78. doi: 10.1111/pbi.12903 (PMC6097128; doi:10.1111/pbi.12903)
Supplement: Supplementary file 4 — Table S10 Thirty‐nine SNPs in OsLG3b used in the introgression analysis. [file PBI-16-1667-s001.xlsx]

## Sheet: Sheet1
Variety type	Accession name	Number	alleles	A/T	A/G	T/G	A/C	T/C	C/T	A/G	C/T	C/A	T/A	C/T	C/T	A/G	T/G	A/G	T/A	A/T	T/C	T/C		C/T	C/T	T/C	A/G	T/G	C/A	A/G	G/A	C/T	G/C	A/G	T/C	C/T	C/T	C/T	G/A	G/A	G/A	A/T	C/G
			pos	6051813	6052051	6052491	6052499	6052631	6052686	6052968	6053302	6053303	6053305	6053306	6053339	6053472	6054261	6054631	6054782	6054806	6054864	6055036		6080210	6080372	6080657	6081295	6081531	6081708	6081748	6081967	6082130	6082273	6082640	6082653	6082673	6082684	6082734	6082740	6082758	6083789	6083912	6084028
Trj-SLG	AZUCENA	OS283	CX151	T	G	G	C	C	C	A	T	A	A	T	C	A	G	G	A	A	C	C		T	T	C	G	G	C	A	A	C	G	G	C	T	T	C	G	G	G	A	G
Tej-Nip	Nipponbare	OS000	CH1305	T	G	G	C	C	C	A	C	C	T	C	C	A	G	G	A	A	C	C		T	T	C	G	G	C	A	A	C	G	G	C	T	T	C	G	G	G	A	G
Ind-Nip	9311	OS306	CX198	A	A	T	A	T	C	A	C	C	T	C	T	G	T	A	T	A	T	T		C	C	T	A	T	C	A	G	C	G	A	T	C	C	C	A	G	A	A	C
I-SLG	Minhui3301	OS411	CX443	T	G	G	C	C	C	A	T	A	A	T	C	A	G	G	A	A	C	C		T	T	C	G	G	C	A	A	C	G	G	C	T	T	C	G	G	G	A	G
I-SLG	R42	OS178	CH1093	T	G	G	C	C	C	A	T	A	A	T	C	A	G	G	A	A	C	C		T	T	C	G	G	C	A	A	C	G	G	C	T	T	C	G	G	G	A	G
I-SLG	Tjantajan	OS164	CH1038	T	G	G	C	C	C	A	T	A	A	T	C	A	G	G	A	A	C	C		T	T	C	G	G	C	A	A	C	G	G	C	T	T	C	G	G	G	A	G
Tej-SLG	Yunguang 8	OS473	CX56	T	G	G	C	C	C	A	T	A	A	T	C	A	G	G	A	A	C	C		T	T	C	G	G	C	A	A	C	G	G	C	T	T	C	G	G	G	A	G
Tej-SLG	Handao 502	OS295	CX174	T	G	G	C	C	C	A	T	A	A	T	C	A	G	G	A	A	C	C		T	T	C	G	G	C	A	A	C	G	G	C	T	T	C	G	G	G	A	G
Tej-SLG	Lixinjing	OS109	CH1211	T	G	G	C	C	C	A	T	A	A	T	C	A	G	G	A	A	C	C		T	T	C	G	G	C	A	A	C	C	G	C	T	T	C	G	G	G	A	G
Tej-SLG	80A60YR71009-1-5	OS177	CH1088	T	G	G	C	C	C	A	T	A	A	T	C	A	G	G	A	A	C	C		T	T	C	G	G	C	A	A	C	G	G	C	T	T	C	G	G	G	A	G
Tej-SLG	Dacca6	OS257	CX109	T	G	G	C	C	C	A	T	A	A	T	C	A	G	G	A	A	C	C		T	T	C	G	G	C	A	A	C	G	G	C	T	T	C	G	G	G	A	G
Tej-SLG	Daohuaxiang	OS363	CX333	T	G	G	C	C	C	A	T	A	A	T	C	A	G	G	A	A	C	C		T	T	C	G	G	C	A	A	C	G	G	C	T	T	C	G	G	G	A	G
Tej-SLG	Taidognludao328	OS182	CH1105	T	G	G	C	C	C	A	T	A	A	T	C	A	G	G	A	A	C	C		T	T	C	G	G	C	A	A	C	G	G	C	T	T	C	G	G	G	A	G
Tej-SLG	Haobayong1	OS209	CH1195	T	G	G	C	C	C	A	T	A	A	T	C	A	G	G	A	A	C	C		T	T	C	G	G	C	A	A	C	G	G	C	T	T	C	G	G	G	A	G
Tej-SLG	Lamujia	OS221	CH1240	T	G	G	C	C	C	A	T	A	A	T	C	A	G	G	A	A	C	C		T	T	C	G	G	C	A	A	C	G	G	C	T	T	C	G	G	G	A	G
Tej-SLG	Cunsanli	OS190	CH1125	T	G	G	C	C	C	A	T	A	A	T	C	A	G	G	A	A	C	C		T	T	C	G	G	C	A	A	C	G	G	C	T	T	C	G	G	G	A	G
Tej-SLG	Cungunuo	OS204	CH1180	T	G	G	C	C	C	A	T	A	A	T	C	A	G	G	A	A	C	C		T	T	C	G	G	C	A	A	C	G	G	C	T	T	C	G	G	G	A	G
Tej-SLG	Shanjiugu	OS225	CH1257	T	G	G	C	C	C	A	T	A	A	T	C	A	G	G	A	A	C	C		T	T	C	G	G	C	A	A	C	G	G	C	T	T	C	G	G	G	A	G
Tej-SLG	Haomake	OS242	CH1296	T	G	G	C	C	C	A	T	A	A	T	C	A	G	G	A	A	C	C		T	T	C	G	G	C	A	A	C	G	G	C	T	T	C	G	G	G	A	G
Wild rice	nivara_80470			A	A	T	A	T	C	A	C	C	T	C	T	G	T	A	T	A	T	T		C	C	T	A	T	C	A	G	T	G	A	T	C	C	C	G	A	G	A	C
Wild rice	nivara_105327			A	R	N	N	T	C	A	C	C	T	C	Y	R	T	A	T	A	T	Y		C	C	T	A	T	C	A	G	Y	G	A	T	C	C	C	R	R	R	A	C
Wild rice	nivara_106105			A	G	G	C	T	C	A	C	C	T	C	C	A	T	A	T	A	T	C		C	C	T	A	T	C	A	G	C	G	A	T	C	C	C	G	G	G	A	C
Wild rice	nivara_89215			A	R	K	M	T	C	A	C	C	T	C	Y	R	T	A	T	A	T	Y		C	C	Y	A	T	C	A	G	C	G	A	T	C	C	C	R	G	R	A	C
Wild rice	rufipogon_105960			W	G	N	N	T	C	A	C	C	T	C	C	A	K	A	W	A	Y	C		C	C	C	A	T	C	A	G	C	G	A	T	C	C	C	G	G	G	A	C
Wild rice	nivara_106154			A	G	G	C	C	C	A	C	C	T	C	C	A	T	A	T	A	T	C		C	C	T	A	T	C	A	G	C	G	A	T	C	C	C	A	G	G	A	C
Wild rice	rufipogon_105958			T	G	G	C	C	C	A	C	C	T	C	C	A	G	A	A	A	C	C		C	C	C	A	K	C	A	G	C	G	A	Y	C	C	T	G	G	G	A	S
Wild rice	rufipogon_Nepal			T	G	G	C	C	C	A	C	C	T	C	C	A	G	A	A	A	C	C		Y	Y	C	R	K	C	A	G	C	G	A	Y	C	C	C	G	G	G	A	G
Wild rice	rufipogon_P46			T	G	G	C	C	C	A	C	C	T	C	C	A	G	R	A	A	C	C		T	T	C	G	G	C	A	R	C	S	G	C	Y	T	C	G	G	G	A	G
Wild rice	rufipogon_YJ			T	G	G	C	C	C	A	C	C	T	C	C	A	G	G	A	A	C	C		T	T	C	G	G	C	A	G	C	G	G	C	C	C	C	G	G	G	A	G
