# Supplementary material for: Alternative splicing of OsLG3b controls grain length and yield in japonica rice
Source: Plant Biotechnol J. 2018 Mar 24;16(9):1667–78. doi: 10.1111/pbi.12903 (PMC6097128; doi:10.1111/pbi.12903)
Supplement: Supplementary file 5 — Table S11 Primers used for fine mapping and sequencing. [file PBI-16-1667-s002.xlsx]

## Sheet: Table S11
Supplementary Table 11. Primers used for fine mapping and sequencing
Name	Forward primer (5' - 3')	Reverse primer (5' - 3')	Purpose
RM14588	CACAAACACATGCAATCTCAGG	GTGATTTGTCCTTAACCCTTGC	Fine Mapping
RM3417	TCCGCTACACAAAGCCCTAG	CTTCCCCTCCTCACTCTTCC	Fine Mapping
RM545	CCTTCCCTGAAAGTATTCGTTCTCC	GAGAACGTCTTCATTGGATGTTCC	Fine Mapping
RM5477	CACGCATTGTTCGTGATAGG	GCTAATACCGAGCGAGATGG	Fine Mapping
C15	ACTGGTCAGCGGCTCAATCTTA	TCACAAGTCGCACGAGCAATAC	Fine Mapping
C8	GACTTAGCGGTGGTCCTCG	AGTGGTTTCTGTTGATGTGGC	Fine Mapping
GM2	GTTGGAAAAGAAATGACGGA	CTGGAGTCAGAGCCGAATAC	Fine Mapping
S1	TGTCTGCTGCTTCATTGC	ACTCCATCGTTTTCATAG	Fine Mapping
S3	GAACCTGTGCGATTGAAGA	CTGGCATACTAAACGGAAG	Fine Mapping
S2	TCTGCTGCTTCATTGCT	CTCCATCGTTTTCATAG	Fine Mapping
C2	GCGTAAGTAGCAAAGCA	TTCTCCCAAAACAGGTG	Fine Mapping
C3	CTCGCAGGAGGTTCACA	ACCATTCATAAATACGC	Fine Mapping
M-RNA-del	CTGGCAAGATGGTGGTG	TCATTGCTCAGATGGTCC	Genotyping analyses of cDNA fragment
MBT-1	GCAAAGGGGATAGAGTAGTAGAGA	GGGGAGAAGGTCGTAAGAGA	Sequencing the CDS of OsLG3b
MBT-2	ATGGGGAGGGGGAAGGTGGA	TCATATCCAGCCGGATGGGA	Sequencing the CDS of OsLG3b
MB-1	GGAAGGTGGAGCTGAAGCG	AGCAAGCAGCAACCCAGAA	Sequencing the OsLG3b
MB-2	GGGTAAGAACAAAGGAGCAA	TAGGAGGAACGAATATGTGAG	Sequencing the OsLG3b
MB-3	TATGGACACGCAGAACTCACT	AGATGGTTGGGAAGGGTGATT	Sequencing the OsLG3b
MB-4	AGCCAGTTCTGGTCAAGGAT	GACAGTGACACGGTCTCCAA	Sequencing the OsLG3b
MB-5	CTGAACAAATGAACGGAGGT	AGGAGAAATCTGTAAGGAGCA	Sequencing the OsLG3b
MB-6	ATGCTCCTTACAGATTTCTCCTTG	AACCTACGCACGGTAAGAGC	Sequencing the OsLG3b
MB-7	GGCTCTTACCGTGCGTAG	CTGGGTGAGGGTGGAGAA	Sequencing the OsLG3b
MB-8	TGAAGCGTTTGTTTGTTCGTGC	GGTCCTACGATACAGTGACAGATACAGA	Sequencing the OsLG3b
P5400-1	TTCGGACAGAAGGACCAT	TTTGCCCACGACATCAGA	Sequencing the promoter of OsLG3b
P5400-2	CGCAATACTCCGTCTGTTTA	TGCCTCTTCCTCGTGTT	Sequencing the promoter of OsLG3b
P5400-3	AGCGGATGTATGAAGGAGTCT	GTATGCTTGGAGTTTGGGG	Sequencing the promoter of OsLG3b
