# Supplementary material for: Alternative splicing of OsLG3b controls grain length and yield in japonica rice
Source: Plant Biotechnol J. 2018 Mar 24;16(9):1667–78. doi: 10.1111/pbi.12903 (PMC6097128; doi:10.1111/pbi.12903)
Supplement: Supplementary file 6 — Table S12 Primers used for DNA constructs and transcripts analysis. [file PBI-16-1667-s003.xlsx]

## Sheet: Table S12
Supplementary Table 12. Primers used for DNA constructs and transcripts analysis
Name	Forward primer (5' - 3')	Reverse primer (5' - 3')	Purpose
qActin1	CACAGGTATTGTGTTGGACTCTG	AGTAACCACGCTCCGTCAGG	QPCR
qOsLG3b-3UTR-1	TCACCCTCATGCTCACCATCAC	CATTGGCTTCTCTGAAGCCTGA	QPCR
qOsLG3b-3UTR-2	TGCAGATTGGGCCTACATGGA	CATTGGCTTCTCTGAAGCCTGA	QPCR
qOsLG3b-2	ATCCCTCAAACAAATCAGGTCAA	ACCACCATCTTGCCAGGACA	QPCR
OE-OsLG3b	TTGGCGCGCCGCAAAGGGGATAGAGTAGTAGAG	GGACTAGTGACGGTCCTACGATACAGTGA	Overexpression construct
Hyg-ID	AGATGTTGGCGACCTCGTATT	CACTGGCAAACTGTGATGGAC	Identification of the transplants
OsLG3b-CRISPR-U3-1	TGGCGGGGAATGGTCACCCTGATCT	AAACAGATCAGGGTGACCATTCCCC	CRISPR-cas9 construct
OsLG3b-CRISPR-U6-2	GTGTGCTGTTTGATCTGAAGAGCA	AAACTGCTCTTCAGATCAAACAGCC	CRISPR-cas9 construct
OsLG3b-NIP-BD	GGAGCAGAAGCTGATCTCAGAGGAGGACCTGCAtATGGGGAGGGGGAAGGTGGA	GCGGCCGCTGCAGGTCGACGGATCCCCGGGaaTCATATCCAGCCGGATGGGA	pGBKT7::OsLG3b construct
OsLG3b-SLG-BD	GGAGCAGAAGCTGATCTCAGAGGAGGACCTGCAtATGGGGAGGGGGAAGGTGGA	GCGGCCGCTGCAGGTCGACGGATCCCCGGGaaTCAGATGGTCCATGTAGGCC	pGBKT7::OsLG3b construct
OsLG3b-KC-NIP-BD	GGAGCAGAAGCTGATCTCAGAGGAGGACCTGCAtAATTACCAAGAATACCTGAAG	GCGGCCGCTGCAGGTCGACGGATCCCCGGGaaTCATATCCAGCCGGATGGGA	pGBKT7::OsLG3b construct
OsLG3b-C-BD	GGAGCAGAAGCTGATCTCAGAGGAGGACCTGCAtGAGCAACAGCTGCAAGATCTC	GCGGCCGCTGCAGGTCGACGGATCCCCGGGaaTCATATCCAGCCGGATGGGA	pGBKT7::OsLG3b construct
OsLG3b-K△C-BD	GGAGCAGAAGCTGATCTCAGAGGAGGACCTGCAtAATTACCAAGAATACCTGAAG	GCGGCCGCTGCAGGTCGACGGATCCCCGGGaaTGAGGGTGATGATACCCAAT	pGBKT7::OsLG3b construct
OsLG3b-KC-SLG-BD	GGAGCAGAAGCTGATCTCAGAGGAGGACCTGCAtAATTACCAAGAATACCTGAAG	GCGGCCGCTGCAGGTCGACGGATCCCCGGGaaTCAGATGGTCCATGTAGGCC	pGBKT7::OsLG3b construct
OsLG3b-△M-NIP-BD	CATATGGCCATGGAGGCCGAATTCTCATGCATGTACAAAACCTT	CGGCCGCTGCAGGTCGACGGATCCTCATATCCAGCCGGATGGGA	pGBKT7::OsLG3b construct
OsLG3b-△M-SLG-BD	CATATGGCCATGGAGGCCGAATTCTCATGCATGTACAAAACCTT	CGGCCGCTGCAGGTCGACGGATCCTCAGATGGTCCATGTAGGCC	pGBKT7::OsLG3b construct
